# Supplementary material for: Development and Validation of a Consensus-Based Checklist for Regional Anesthesia: The LRA Checklist as a Tool for Safety, Standardization, and Value-Based Care
Source: Healthcare (Basel). 2026 Mar 27;14(7):867. doi: 10.3390/healthcare14070867 (PMC13074158; doi:10.3390/healthcare14070867)
Supplement: Supplementary file 1 [file healthcare-14-00867-s001.zip]

Archive with 1 entries (1 files):
- healthcare-4144655-supplementary.pptx
